# Supplementary material for: Bioactivities of Quinic Acids from Vitex rotundifolia Obtained by Supercritical Fluid Extraction
Source: Antioxidants (Basel). 2024 Oct 14;13(10):1235. doi: 10.3390/antiox13101235 (PMC11504455; doi:10.3390/antiox13101235)
Supplement: Supplementary file 1 [file antioxidants-13-01235-s001.zip]

Archive with 1 entries (1 files):
- antioxidants-3182656-supplementary.pdf
